# Supplementary material for: Splice Isoforms of the Apoptosis Gene BCL-X Have Opposing Effects in Diabetic Kidney Disease: Potential Treatment Target and Prognostic Value
Source: J Diabetes Res. 2026 Mar 26;2026:2840106. doi: 10.1155/jdr/2840106 (PMC13140356; doi:10.1155/jdr/2840106)
Supplement: Supplementary file 2 — Supporting Information 2 Supporting Table: Contains sequences of the DNA primers used in this study. [file JDR-2026-2840106-s001.xlsx]

## Sheet: Sheet1
Table S1. PCR primers
Gene	Forward primer	Reverse primer
BCL-X	catggcagcagtaaagcaag	gcattgttcccatagagttcc
ZNF426	tctgacacgttctcacctcg	ttctccagcatcacgtcact
DOK1	ctgcaaagtgatccgtctgg	gatgtcatttccctgtgccg
ARAP1	catttggcagagctgagcg	cagcaatgactcctcctcc
SF3B1	tcttgtggatgagcagcaga	gccaaaccctttcctctgtg
CCL2	gcagcaagtgtcccaaagaa	ctggggaaagctaggggaaa
TNFAIP3	actggcaagggatgatgtca	ctcagccaagacgatgaagc
C1S	agacaaatacagccaggcct	gcctcccttcttcagtgtct
CXCL5	aaggtggaagtggtagcctc	ccttcttgtcttccctgggt
TLR2	ctatgaatcaaggcggccac	aaagatcctgagctgccctt
CXCL10	actgtacgctgtacctgcat	tgatggccttcgattctgga
TYRP1	ggggtaggacaggaaagctt	ccatcaagtcatccgtgcag
CA9	gtgacatcctagccctggtt	agcaggacaggacagttacc
U2AF1	tctgtgacaacctgggagac	agctctctggaaatgggctt
GDF6	ggggaggagagatgcatacc	ccagagaccccaccttcttt
PLXNA4	cagggacaggggacatttct	atggaactgtgggaagggag
PTBP1	tgtggagatcacctacaag	ctgctttgttgtcgttgaggt
IL-6	actcacctcttcagaacgaattg	ccatctttggaaggttcaggttg
Housekeeping genes
HPRT1	cctggcgtcgtgattagtga	gcctcccatctccttcatca
RPLP0	ttctcctttgggctggtcat	ttgggtagccaatctgcaga
TFRC	agattcctggttcgggtgtt	tgaagagactcactgctgca
ACTB	ctgggacgacatgcagaaaa	aaggaaggctggaagagtgc
GAPDH	gaaggtgaaggtcggagtca	gaagatggtgatgggatttc
